# Supplementary material for: Profiling microRNA expression in murine bone healing and non-union formation: Role of miR-140 during the early stage of bone healing
Source: PLoS One. 2019 Jul 19;14(7):e0218395. doi: 10.1371/journal.pone.0218395 (PMC6641081; doi:10.1371/journal.pone.0218395)
Supplement: S1 File — The microarray data of this publication have been deposited in NCBI’s Gene Expression Omnibus [35] and are accessible through GEO Series accession number GSE133243 (https://www.ncbi.nlm.nih.gov/geo/query/acc.cgi?acc=GSE133243). (XLS) [file pone.0218395.s001.xls]

## Sheet: dg_Gruppe__PA_vs_N
	mean g1	mean g2	logqmean	mean foldchange	median g1	median g2	logqmedian	median foldchange	ttest rawp	ttest adjp	AUC	wmw rawp	wmw adjp	limma rawp	limma adjp
mmu-miR-148b-3p	5.37134	5.35433	0.0170035	1.01186	5.3407	5.22022	0.120478	1.0871	0.936084	0.961384	0.28125	0.38363	0.583118	0.936046	0.961344
mmu-miR-542-5p	4.0999	3.87405	0.225856	1.16947	4.07616	3.76441	0.311754	1.24122	0.489187	0.638557	0.375	0.685714	0.814286	0.421075	0.580676
mmu-miR-574-3p	4.09385	3.23585	0.857994	1.81252	4.02331	3.13966	0.883648	1.84503	0.0748227	0.42213	0.125	0.114286	0.394805	0.0236403	0.268746
mmu-miR-674-3p	5.88113	5.49791	0.383225	1.30425	5.92119	5.4723	0.448887	1.36499	0.107385	0.437671	0.0625	0.0571429	0.394805	0.0800353	0.353757
mmu-miR-7a-1-3p	3.56188	3.64873	-0.0868516	-1.06205	3.55406	3.55019	0.00386523	1.00268	0.543574	0.674486	0.5	1	1	0.61914	0.727648
mmu-miR-351-5p	3.62002	3.14342	0.476603	1.39146	3.58012	3.11597	0.46415	1.3795	0.0161615	0.394801	0	0.0285714	0.394805	0.0221875	0.268746
mmu-miR-1839-5p	4.72331	4.76277	-0.0394576	-1.02773	4.6863	4.7939	-0.107597	-1.07743	0.705197	0.801158	0.5	1	1	0.806117	0.880805
mmu-miR-125b-5p	11.2646	10.9856	0.278966	1.21332	11.2302	10.9767	0.253481	1.19208	0.111829	0.437671	0.15625	0.146489	0.443357	0.149068	0.353757
mmu-miR-17-5p	3.80731	3.54916	0.258143	1.19594	3.80814	3.57827	0.229865	1.17273	0.0889969	0.42213	0.125	0.114286	0.394805	0.155075	0.355943
mmu-miR-5130	4.22189	4.90621	-0.684318	-1.60694	4.06461	4.96275	-0.898138	-1.86366	0.0954409	0.42213	0.875	0.114286	0.394805	0.0459462	0.311386
mmu-miR-142-3p	10.7444	11.4074	-0.662926	-1.58329	10.7471	10.9597	-0.212535	-1.15872	0.256146	0.470516	0.75	0.306492	0.540355	0.134646	0.353757
mmu-miR-503-5p	6.91458	5.90615	1.00844	2.01173	6.84126	5.98754	0.853726	1.80716	0.068303	0.42213	0.15625	0.146489	0.443357	0.0233552	0.268746
mmu-miR-3067-3p	4.57443	5.00948	-0.435052	-1.35196	4.53504	5.04698	-0.511934	-1.42596	0.265791	0.470516	0.75	0.342857	0.540355	0.168049	0.35992
mmu-miR-146b-5p	6.49738	6.85858	-0.361202	-1.2845	6.44038	6.58528	-0.1449	-1.10565	0.337384	0.512824	0.8125	0.191267	0.462162	0.245256	0.413191
mmu-miR-193-3p	7.24267	7.26318	-0.0205163	-1.01432	7.18146	7.24497	-0.0635041	-1.045	0.902697	0.938366	0.5625	0.885714	0.964695	0.913566	0.943926
mmu-miR-467e-5p	4.17616	4.16547	0.0106969	1.00744	4.18291	4.14255	0.0403632	1.02837	0.976854	0.987029	0.5	1	1	0.972235	0.981998
mmu-miR-341-3p	4.83158	4.3688	0.462784	1.3782	4.79345	4.41434	0.379108	1.30054	0.144166	0.44081	0.125	0.114286	0.394805	0.0937492	0.353757
mmu-miR-615-3p	3.33409	2.93621	0.397884	1.31757	3.33351	2.91746	0.416052	1.33427	0.0244426	0.41625	0	0.0285714	0.394805	0.0383601	0.298163
mmu-miR-431-5p	5.01306	4.48109	0.531966	1.4459	5.09384	4.35844	0.7354	1.66486	0.135949	0.44081	0.1875	0.2	0.462162	0.0816098	0.353757
mmu-miR-146a-5p	6.54069	7.1162	-0.575508	-1.4902	6.49809	6.66312	-0.165035	-1.12119	0.352911	0.531698	0.75	0.342857	0.540355	0.218767	0.389679
mmu-miR-451	12.2272	12.2424	-0.0152202	-1.01061	11.9231	12.1145	-0.191395	-1.14187	0.978371	0.987029	0.5	1	1	0.973384	0.981998
mmu-miR-369-5p	4.08673	3.81592	0.270815	1.20649	4.04705	3.62067	0.426377	1.34385	0.380863	0.551929	0.25	0.309424	0.540355	0.325837	0.495271
mmu-miR-301a-3p	7.03521	7.00368	0.031534	1.0221	7.0615	6.85597	0.20553	1.15311	0.924692	0.955422	0.375	0.663117	0.814286	0.912065	0.943926
mmu-miR-26a-5p	10.7085	10.7618	-0.0533075	-1.03764	10.7733	10.732	0.0412827	1.02903	0.745837	0.828564	0.46875	1	1	0.777057	0.857269
mmu-miR-487b-3p	4.39982	4.17045	0.229364	1.17232	4.44764	4.09954	0.348094	1.27288	0.499922	0.643569	0.3125	0.485714	0.664457	0.435998	0.596605
mmu-miR-365-3p	8.27512	8.32348	-0.0483547	-1.03408	8.15632	8.33735	-0.181032	-1.13369	0.811479	0.878246	0.59375	0.771503	0.897463	0.817522	0.884787
mmu-miR-224-5p	5.09608	4.51	0.586078	1.50116	5.07449	4.484	0.590486	1.50575	0.0944463	0.42213	0.125	0.114286	0.394805	0.0376206	0.298163
mmu-miR-15a-5p	10.3184	10.4532	-0.134846	-1.09798	10.2715	10.2946	-0.0231756	-1.01619	0.544322	0.674486	0.5	1	1	0.53315	0.667015
mmu-miR-320-3p	5.05543	4.85575	0.199674	1.14844	5.0265	4.84793	0.178566	1.13176	0.0621644	0.42213	0.09375	0.0795941	0.394805	0.215217	0.389036
mmu-miR-697	4.54025	4.42771	0.112534	1.08113	4.5721	4.43616	0.135938	1.09881	0.287537	0.470516	0.25	0.306492	0.540355	0.483222	0.636364
mmu-miR-3082-5p	7.2006	7.65816	-0.457556	-1.37321	7.04852	7.68006	-0.631535	-1.54921	0.157415	0.44081	0.8125	0.2	0.462162	0.106712	0.353757
mmu-miR-92a-3p	8.68601	8.67193	0.0140794	1.00981	8.65784	8.60351	0.0543248	1.03837	0.952819	0.969341	0.4375	0.885714	0.964695	0.951129	0.96524
mmu-miR-181c-5p	3.80271	3.6965	0.106204	1.07639	3.81666	3.70248	0.114172	1.08235	0.280483	0.470516	0.25	0.342857	0.540355	0.502219	0.650602
mmu-miR-3095-3p	5.51504	6.29828	-0.783244	-1.721	5.41376	6.1897	-0.775943	-1.71231	0.217839	0.457061	0.75	0.309424	0.540355	0.112449	0.353757
mmu-miR-29b-3p	10.5901	10.7265	-0.136483	-1.09922	10.6328	10.7113	-0.0785147	-1.05593	0.479171	0.627879	0.625	0.685714	0.814286	0.502099	0.650602
mmu-miR-218-5p	5.82462	5.5406	0.284011	1.21758	5.87788	5.37009	0.507793	1.42187	0.46536	0.626292	0.3125	0.485714	0.664457	0.379406	0.540653
mmu-miR-378-3p	9.03338	9.13448	-0.1011	-1.07259	9.16963	9.25823	-0.0886013	-1.06334	0.751756	0.832041	0.5625	0.884549	0.964695	0.720104	0.813715
mmu-miR-411-5p	6.54845	6.05599	0.492462	1.40684	6.51045	5.90945	0.600998	1.51677	0.188022	0.44081	0.1875	0.2	0.462162	0.113568	0.353757
mmu-miR-7a-5p	6.05089	5.85177	0.199113	1.14799	6.06594	5.81369	0.252251	1.19106	0.348652	0.527607	0.25	0.342857	0.540355	0.353194	0.518584
mmu-miR-468-3p	4.20013	4.93827	-0.738136	-1.66802	4.25213	4.99376	-0.741631	-1.67206	0.0156064	0.394801	1	0.029401	0.394805	0.0046375	0.18393
mmu-miR-30a-3p	4.94751	5.1627	-0.215191	-1.16086	4.83446	5.0656	-0.231145	-1.17377	0.406483	0.570086	0.65625	0.561363	0.735579	0.374138	0.535952
mmu-miR-181b-5p	6.10953	5.5192	0.59033	1.50559	6.06639	5.49631	0.570076	1.4846	0.0435061	0.42213	0.0625	0.0571429	0.394805	0.0265912	0.268746
mmu-miR-23b-3p	10.1857	9.86855	0.317152	1.24587	10.2715	9.8855	0.385964	1.30673	0.0767106	0.42213	0.125	0.11021	0.394805	0.107352	0.353757
mmu-miR-322-5p	9.54948	9.59956	-0.0500826	-1.03532	9.53119	9.54664	-0.0154539	-1.01077	0.809318	0.878246	0.5	1	1	0.812777	0.884787
mmu-miR-31-3p	5.26944	4.01413	1.25531	2.38719	5.36502	3.85261	1.51241	2.85287	0.0335063	0.42213	0.0625	0.0571429	0.394805	0.00822413	0.223546
mmu-miR-299-3p	3.9282	3.50276	0.425441	1.34298	3.89179	3.43931	0.452478	1.36839	0.128837	0.44081	0.1875	0.2	0.462162	0.0915873	0.353757
mmu-miR-342-3p	8.36855	8.20356	0.16499	1.12116	8.36925	8.2335	0.135751	1.09866	0.183138	0.44081	0.1875	0.2	0.462162	0.324332	0.495185
mmu-miR-3081-5p	7.26629	7.34932	-0.0830245	-1.05924	7.25789	7.27169	-0.013798	-1.00961	0.876655	0.928222	0.5	1	1	0.845139	0.899719
mmu-miR-143-3p	7.99919	7.70862	0.290562	1.22312	7.86132	7.69677	0.164549	1.12082	0.162411	0.44081	0.1875	0.2	0.462162	0.16493	0.35992
mmu-miR-23a-3p	11.4222	11.1755	0.24664	1.18644	11.4302	11.1755	0.254608	1.19301	0.00493775	0.337742	0	0.0274686	0.394805	0.115587	0.353757
mmu-miR-214-3p	10.2184	9.47527	0.743135	1.67381	10.3133	9.2356	1.07773	2.11071	0.0614642	0.42213	0.125	0.11021	0.394805	0.0266455	0.268746
mmu-miR-181a-5p	6.11019	5.94809	0.162104	1.11892	6.10838	5.98824	0.120138	1.08684	0.264313	0.470516	0.25	0.306492	0.540355	0.357699	0.520567
mmu-miR-144-5p	4.04863	4.29604	-0.247413	-1.18708	3.95055	4.01247	-0.0619194	-1.04385	0.619509	0.726982	0.5625	0.885714	0.964695	0.542271	0.669519
mmu-miR-196b-5p	6.90791	6.61667	0.29124	1.22369	6.79633	6.5695	0.226829	1.17026	0.304878	0.478239	0.375	0.663117	0.814286	0.261771	0.432492
mmu-miR-335-3p	4.4073	3.70827	0.699036	1.62342	4.47002	3.56476	0.905253	1.87287	0.0416345	0.42213	0.0625	0.0571429	0.394805	0.0193165	0.268746
mmu-miR-5131	4.26941	4.51412	-0.244705	-1.18485	4.34053	4.48015	-0.139624	-1.10162	0.512992	0.652205	0.5625	0.885714	0.964695	0.436115	0.596605
mmu-miR-379-5p	7.83243	7.41364	0.418787	1.3368	7.7659	7.21285	0.553053	1.46719	0.222954	0.459373	0.1875	0.2	0.462162	0.156352	0.356483
mmu-miR-340-5p	6.19033	6.58428	-0.393957	-1.31399	6.16301	6.376	-0.212989	-1.15909	0.247985	0.463447	0.75	0.342857	0.540355	0.166998	0.35992
mmu-miR-99b-3p	3.31301	2.99483	0.318175	1.24675	3.31397	2.99872	0.315248	1.24423	0.0393143	0.42213	0.0625	0.0571429	0.394805	0.0729394	0.353757
mmu-miR-212-3p	6.55056	6.80072	-0.250168	-1.18935	6.57975	6.80878	-0.229024	-1.17204	0.0978392	0.423112	0.75	0.309424	0.540355	0.168384	0.35992
mmu-miR-107-3p	8.62949	8.56187	0.067613	1.04798	8.62545	8.49442	0.131031	1.09508	0.620698	0.726982	0.25	0.309424	0.540355	0.694107	0.793928
mmu-miR-652-3p	7.57689	7.68025	-0.103364	-1.07428	7.62756	7.5442	0.0833651	1.05949	0.712824	0.8033	0.5	1	1	0.681203	0.787066
mmu-miR-93-5p	7.87586	7.72098	0.154881	1.11333	7.88161	7.81991	0.0617073	1.0437	0.450292	0.611111	0.40625	0.770153	0.897463	0.456019	0.611602
mmu-miR-1196-5p	5.61182	5.98746	-0.375646	-1.29742	5.60611	6.08391	-0.477804	-1.39262	0.0476197	0.42213	0.875	0.114286	0.394805	0.0604777	0.339977
mmu-miR-196a-5p	8.49095	8.10313	0.38782	1.30841	8.49279	8.04451	0.448283	1.36442	0.174437	0.44081	0.1875	0.2	0.462162	0.128765	0.353757
mmu-miR-376b-3p	6.79652	6.34892	0.447602	1.36377	6.77245	6.33036	0.44209	1.35857	0.274982	0.470516	0.25	0.342857	0.540355	0.176673	0.367266
mmu-miR-1187	6.82531	7.26111	-0.435801	-1.35266	6.71765	7.30612	-0.588463	-1.50364	0.155709	0.44081	0.78125	0.245383	0.537956	0.106842	0.353757
mmu-miR-290-5p	4.16634	4.80529	-0.638948	-1.55719	4.3392	4.75014	-0.410935	-1.32955	0.300547	0.475867	0.75	0.342857	0.540355	0.197564	0.381733
mmu-miR-103-3p	8.743	8.60281	0.140184	1.10205	8.72212	8.62873	0.0933915	1.06688	0.241845	0.459505	0.28125	0.38363	0.583118	0.400729	0.559385
mmu-miR-467f	4.07853	3.99581	0.082724	1.05902	4.0809	4.0738	0.00709771	1.00493	0.535242	0.671326	0.4375	0.88242	0.964695	0.627073	0.734448
mmu-miR-376b-5p	4.49679	4.19672	0.300075	1.23121	4.49351	4.02739	0.466124	1.38139	0.219769	0.458298	0.25	0.342857	0.540355	0.194133	0.381701
mmu-let-7i-5p	11.522	11.4177	0.104302	1.07497	11.5162	11.3886	0.12764	1.0925	0.507013	0.64701	0.34375	0.561363	0.735579	0.571317	0.690751
mmu-miR-2137	7.83317	8.05235	-0.219176	-1.16407	7.82909	7.97369	-0.144602	-1.10543	0.612378	0.724683	0.5625	0.885714	0.964695	0.527693	0.663496
mmu-miR-154-5p	6.53079	6.10936	0.421429	1.33925	6.55246	5.90343	0.649028	1.56811	0.214125	0.45485	0.25	0.342857	0.540355	0.141455	0.353757
mmu-miR-128-3p	8.17544	7.83618	0.339262	1.26511	8.39994	7.72526	0.67468	1.59624	0.306241	0.478239	0.25	0.342857	0.540355	0.242217	0.411833
mmu-miR-1224-5p	11.7169	12.2098	-0.492852	-1.40722	11.8131	12.1522	-0.339077	-1.26495	0.432655	0.594249	0.625	0.685714	0.814286	0.314812	0.48498
mmu-miR-99a-5p	9.22886	8.91889	0.309966	1.23968	9.17569	8.92685	0.24884	1.18825	0.239305	0.459505	0.21875	0.242526	0.537956	0.188251	0.380958
mmu-miR-455-5p	5.1022	4.08009	1.02211	2.03089	5.18358	3.90043	1.28315	2.4337	0.0870161	0.42213	0.125	0.114286	0.394805	0.0294836	0.268746
mmu-miR-5103	4.45837	4.60268	-0.144307	-1.1052	4.50911	4.59734	-0.0882354	-1.06307	0.582613	0.7027	0.5625	0.885714	0.964695	0.546762	0.672635
mmu-miR-149-5p	6.51818	6.50569	0.012491	1.0087	6.66552	6.51342	0.152107	1.11119	0.947971	0.96778	0.4375	0.884549	0.964695	0.9508	0.96524
mmu-miR-191-3p	3.21711	3.05055	0.166563	1.12238	3.22908	3.03186	0.197223	1.14649	0.0526425	0.42213	0.0625	0.0590719	0.394805	0.276366	0.447949
mmu-miR-381-3p	4.73089	4.33011	0.400782	1.32022	4.72294	4.14514	0.577796	1.49257	0.170645	0.44081	0.25	0.342857	0.540355	0.118956	0.353757
mmu-miR-126-5p	5.77686	6.10105	-0.324191	-1.25196	5.71492	6.04964	-0.334726	-1.26114	0.0685629	0.42213	0.90625	0.0814291	0.394805	0.0976267	0.353757
mmu-miR-425-5p	6.31897	6.2338	0.0851682	1.06081	6.32978	6.16021	0.16957	1.12472	0.714045	0.8033	0.3125	0.485714	0.664457	0.701721	0.799962
mmu-miR-3960	11.7349	12.1759	-0.440949	-1.3575	11.6122	12.1266	-0.514359	-1.42836	0.502548	0.643713	0.625	0.685714	0.814286	0.394526	0.552983
mmu-miR-680	6.2002	6.86711	-0.666915	-1.58767	6.18869	6.8149	-0.626209	-1.5435	0.286059	0.470516	0.65625	0.561363	0.735579	0.166168	0.35992
mmu-miR-709	10.6489	10.9813	-0.332434	-1.25914	10.6328	11.0301	-0.397303	-1.31704	0.234939	0.459505	0.75	0.342857	0.540355	0.194275	0.381701
mmu-miR-705	5.09282	5.58216	-0.489344	-1.40381	5.09531	5.50956	-0.414256	-1.33261	0.176942	0.44081	0.75	0.309424	0.540355	0.10128	0.353757
mmu-miR-296-5p	5.89032	6.03948	-0.149166	-1.10893	5.90958	5.94864	-0.0390665	-1.02745	0.473848	0.626292	0.625	0.661197	0.814286	0.480288	0.636364
mmu-miR-455-3p	6.1745	5.04749	1.12701	2.18406	6.03185	4.91216	1.11969	2.173	0.0651489	0.42213	0.0625	0.0571429	0.394805	0.0157608	0.268746
mmu-miR-669f-3p	4.70389	4.64738	0.0565141	1.03995	4.72409	4.61809	0.106003	1.07624	0.88967	0.93323	0.5	1	1	0.865485	0.913568
mmu-miR-186-5p	3.72766	3.9041	-0.176435	-1.13009	3.72325	3.84047	-0.117225	-1.08465	0.234924	0.459505	0.8125	0.2	0.462162	0.321861	0.493617
mmu-let-7c-5p	12.0576	11.5443	0.513345	1.42736	11.9737	11.3527	0.621012	1.53795	0.0901988	0.42213	0.15625	0.141599	0.443357	0.059025	0.339977
mmu-miR-133b-3p	13.6665	13.8245	-0.157995	-1.11574	13.8994	13.8994	0	1	0.606053	0.719688	0.625	0.619839	0.806027	0.564076	0.688684
mmu-miR-361-5p	6.5482	6.51148	0.0367162	1.02578	6.56305	6.42454	0.138506	1.10076	0.882116	0.929898	0.25	0.309424	0.540355	0.873735	0.916618
mmu-miR-34c-5p	6.86312	6.35175	0.511372	1.4254	6.89708	6.30943	0.587647	1.50279	0.180109	0.44081	0.25	0.342857	0.540355	0.110115	0.353757
mmu-miR-132-3p	4.91299	4.23211	0.680874	1.60311	4.88767	4.24361	0.644052	1.56271	0.0158474	0.394801	0	0.0285714	0.394805	0.00749606	0.223546
mmu-miR-1a-3p	14.0985	14.5302	-0.431704	-1.34883	14.1551	14.4475	-0.292433	-1.2247	0.284732	0.470516	0.71875	0.352897	0.553627	0.205128	0.385701
mmu-miR-199b-5p	11.1449	10.466	0.678826	1.60084	11.098	10.3665	0.731514	1.66038	0.0407479	0.42213	0.09375	0.0814291	0.394805	0.0203741	0.268746
mmu-miR-185-5p	5.69115	5.69208	-0.000926946	-1.00064	5.68278	5.6617	0.0210829	1.01472	0.994654	0.997571	0.46875	1	1	0.995732	0.998652
mmu-let-7d-5p	10.9466	10.8665	0.0801429	1.05712	10.9323	10.8592	0.0730255	1.05192	0.36361	0.541114	0.3125	0.459597	0.664457	0.604917	0.713385
mmu-miR-382-5p	6.17174	5.65459	0.517147	1.43112	6.11421	5.55219	0.562019	1.47633	0.125638	0.44081	0.15625	0.144051	0.443357	0.0763235	0.353757
mmu-miR-136-3p	4.92613	4.48444	0.441683	1.35819	4.9418	4.48973	0.452067	1.368	0.20767	0.449514	0.25	0.342857	0.540355	0.124291	0.353757
mmu-miR-370-3p	4.42987	4.8123	-0.382428	-1.30353	4.45348	4.74447	-0.290987	-1.22348	0.282374	0.470516	0.65625	0.558986	0.735579	0.192475	0.381701
mmu-miR-1934-3p	4.59758	4.98874	-0.391164	-1.31145	4.55982	5.02346	-0.463638	-1.37902	0.143882	0.44081	0.8125	0.2	0.462162	0.10876	0.353757
mmu-miR-328-5p	5.74435	6.31999	-0.575648	-1.49035	5.6989	6.31181	-0.61291	-1.52934	0.230492	0.459505	0.71875	0.38363	0.583118	0.125144	0.353757
mmu-miR-340-3p	4.47899	4.89863	-0.419639	-1.33759	4.48973	4.66127	-0.171532	-1.12625	0.22895	0.459505	0.875	0.114286	0.394805	0.139075	0.353757
mmu-miR-130a-3p	9.93894	9.80053	0.138404	1.10069	9.95532	9.74935	0.205978	1.15347	0.535883	0.671326	0.46875	1	1	0.521402	0.660442
mmu-miR-1949	8.38262	8.15503	0.227589	1.17088	8.38053	8.075	0.305529	1.23587	0.216232	0.45649	0.25	0.342857	0.540355	0.239602	0.411779
mmu-miR-3107-5p	7.38121	7.74527	-0.364056	-1.28704	7.52839	7.7859	-0.257516	-1.19542	0.380771	0.551929	0.6875	0.485714	0.664457	0.298645	0.472855
mmu-miR-669n	5.3604	5.9302	-0.569797	-1.48432	5.37545	5.94933	-0.573878	-1.48852	0.00239744	0.298537	1	0.0285714	0.394805	0.0046364	0.18393
mmu-miR-377-3p	6.87518	6.34736	0.527814	1.44174	6.87235	6.15264	0.719712	1.64685	0.16113	0.44081	0.125	0.114286	0.394805	0.101041	0.353757
mmu-miR-1897-3p	5.46674	5.10208	0.364664	1.28758	5.40879	5.03533	0.37346	1.29546	0.239009	0.459505	0.25	0.342857	0.540355	0.170465	0.362105
mmu-miR-484	4.57158	4.63377	-0.0621848	-1.04405	4.70358	4.49183	0.211743	1.15809	0.815283	0.87958	0.4375	0.885714	0.964695	0.801734	0.878824
mmu-miR-300-3p	7.38877	6.94035	0.448423	1.36455	7.38775	6.82153	0.56622	1.48064	0.196332	0.446282	0.1875	0.2	0.462162	0.130562	0.353757
mmu-miR-208a-5p	4.64775	4.77482	-0.127076	-1.09208	4.73528	4.75842	-0.0231336	-1.01616	0.707455	0.801158	0.5625	0.885714	0.964695	0.66371	0.772071
mmu-miR-26b-5p	9.24435	9.48496	-0.240607	-1.18149	9.27823	9.44507	-0.166849	-1.1226	0.160877	0.44081	0.8125	0.18315	0.462162	0.205256	0.385701
mmu-miR-324-3p	3.79573	3.66111	0.134623	1.09781	3.81043	3.66514	0.145294	1.10596	0.161718	0.44081	0.125	0.114286	0.394805	0.392492	0.552396
mmu-miR-376a-3p	7.26869	6.85939	0.409298	1.32804	7.23762	6.71842	0.519208	1.43317	0.16284	0.44081	0.15625	0.141599	0.443357	0.119994	0.353757
mmu-miR-202-3p	6.64857	6.41228	0.236289	1.17796	6.71384	6.42894	0.284905	1.21833	0.0658456	0.42213	0.125	0.114286	0.394805	0.162571	0.35992
mmu-miR-17-3p	5.21878	5.05159	0.167192	1.12287	5.25943	5.02434	0.235093	1.17698	0.404523	0.570086	0.34375	0.561363	0.735579	0.412497	0.571149
mmu-miR-511-3p	6.47016	7.03268	-0.562527	-1.47685	6.46935	7.0983	-0.628948	-1.54644	0.00598423	0.341101	1	0.029401	0.394805	0.00448889	0.18393
mmu-miR-21-5p	14.5937	14.3836	0.210144	1.1568	14.74	14.4475	0.292433	1.2247	0.449821	0.611111	0.34375	0.504985	0.688067	0.409463	0.569254
mmu-miR-872-5p	5.41822	5.08913	0.329083	1.25621	5.40882	5.08314	0.325686	1.25326	0.0989735	0.423112	0.1875	0.2	0.462162	0.109108	0.353757
mmu-miR-133a-3p	12.5092	13.0455	-0.536337	-1.45029	12.6762	13.081	-0.404715	-1.32383	0.268241	0.470516	0.8125	0.180403	0.462162	0.165215	0.35992
mmu-miR-5128	9.20471	10.0643	-0.859567	-1.81449	9.09335	10.0447	-0.951397	-1.93374	0.119493	0.44081	0.875	0.114286	0.394805	0.0531213	0.330318
mmu-miR-32-5p	3.31504	3.17578	0.139265	1.10134	3.25232	3.0502	0.202111	1.15038	0.499797	0.643569	0.25	0.342857	0.540355	0.507434	0.652415
mmu-miR-5126	12.0423	12.3073	-0.26501	-1.20164	12.0275	12.2245	-0.197003	-1.14631	0.36549	0.541114	0.65625	0.558986	0.735579	0.295059	0.469349
mmu-miR-22-5p	6.36555	6.52387	-0.158314	-1.11598	6.46179	6.41697	0.0448264	1.03156	0.444117	0.607552	0.625	0.685714	0.814286	0.453362	0.610432
mmu-miR-335-5p	8.32348	7.10015	1.22333	2.33485	8.33735	6.96737	1.36998	2.58468	0.0641088	0.42213	0.09375	0.0814291	0.394805	0.0109413	0.23387
mmu-miR-30b-5p	8.42919	8.64729	-0.218104	-1.1632	8.41909	8.58244	-0.163353	-1.11989	0.111833	0.437671	0.84375	0.146489	0.443357	0.212485	0.389036
mmu-miR-671-5p	5.69051	6.2334	-0.542885	-1.45688	5.61839	6.16471	-0.546324	-1.46036	0.229845	0.459505	0.75	0.342857	0.540355	0.132106	0.353757
mmu-miR-1198-5p	4.40289	4.40296	-7.48528e-05	-1.00005	4.42645	4.40443	0.0220147	1.01538	0.999212	0.999212	0.53125	1	1	0.999604	0.999604
mmu-miR-139-3p	4.38143	4.96343	-0.582	-1.49692	4.39974	4.94142	-0.541678	-1.45567	0.201925	0.446282	0.75	0.342857	0.540355	0.0999166	0.353757
mmu-miR-5121	4.75656	5.389	-0.632437	-1.55018	4.7643	5.46271	-0.698407	-1.62271	0.195034	0.446282	0.75	0.342857	0.540355	0.109487	0.353757
mmu-miR-219-5p	5.16375	4.9808	0.182947	1.1352	5.18876	4.82416	0.364599	1.28752	0.562257	0.684313	0.34375	0.561363	0.735579	0.504138	0.650624
mmu-miR-28c	4.54159	4.34952	0.192065	1.1424	4.53879	4.34695	0.191844	1.14222	0.154868	0.44081	0.1875	0.2	0.462162	0.263838	0.433811
mmu-miR-29c-3p	9.05221	9.72678	-0.674575	-1.59613	8.9111	9.64246	-0.731361	-1.66021	0.128087	0.44081	0.875	0.11021	0.394805	0.0611904	0.339977
mmu-miR-125a-3p	5.35329	5.60747	-0.254172	-1.19265	5.38983	5.6736	-0.283779	-1.21738	0.202072	0.446282	0.8125	0.2	0.462162	0.215031	0.389036
mmu-miR-450a-5p	5.93249	5.4904	0.44209	1.35857	5.92575	5.5651	0.360652	1.28401	0.184495	0.44081	0.25	0.309424	0.540355	0.11851	0.353757
mmu-miR-19a-3p	8.23453	8.12635	0.108186	1.07787	8.32129	8.0153	0.305984	1.23626	0.720127	0.807487	0.3125	0.485714	0.664457	0.687427	0.791266
mmu-miR-362-5p	5.69793	5.17146	0.526476	1.44041	5.68363	5.10422	0.579413	1.49424	0.0585866	0.42213	0.125	0.114286	0.394805	0.0277512	0.268746
mmu-miR-30e-5p	8.07375	8.28176	-0.20801	-1.15509	8.082	8.26592	-0.183923	-1.13597	0.133712	0.44081	0.8125	0.18315	0.462162	0.229787	0.399664
mmu-miR-1906	5.00688	5.09509	-0.0882117	-1.06305	5.0265	5.07663	-0.0501361	-1.03536	0.200955	0.446282	0.8125	0.191267	0.462162	0.551466	0.675991
mmu-miR-409-3p	5.26154	4.8567	0.404843	1.32395	5.25195	4.75149	0.500454	1.41466	0.202761	0.446282	0.125	0.11021	0.394805	0.148533	0.353757
mmu-miR-543-3p	4.09725	3.73566	0.361597	1.28485	4.09068	3.63616	0.454516	1.37032	0.0715856	0.42213	0.125	0.114286	0.394805	0.0832367	0.353757
mmu-miR-877-3p	3.80078	3.63413	0.166652	1.12245	3.92725	3.60537	0.321887	1.24996	0.559752	0.683697	0.3125	0.485714	0.664457	0.518754	0.660442
mmu-miR-467a-3p	4.68323	4.70838	-0.0251459	-1.01758	4.66123	4.58024	0.0809893	1.05774	0.955169	0.969341	0.4375	0.885714	0.964695	0.944582	0.96432
mmu-miR-152-3p	8.5821	7.98227	0.599837	1.51554	8.57053	7.92888	0.641648	1.56011	0.0810127	0.42213	0.15625	0.146489	0.443357	0.0460761	0.311386
mmu-let-7a-1-3p	3.25497	3.03425	0.220723	1.16532	3.26337	3.0435	0.219867	1.16463	0.0393121	0.42213	0.125	0.114286	0.394805	0.174053	0.365191
mmu-miR-423-5p	5.23059	5.12026	0.110335	1.07948	5.23534	5.10618	0.129169	1.09366	0.585577	0.7027	0.5	1	1	0.588256	0.700988
mmu-miR-27a-3p	10.8638	10.5471	0.31664	1.24543	10.8538	10.5303	0.323486	1.25135	0.0137893	0.394801	0	0.029401	0.394805	0.0646155	0.339977
mmu-miR-20b-5p	8.23105	8.0296	0.201444	1.14985	8.25852	8.03334	0.225179	1.16892	0.38708	0.556225	0.3125	0.485714	0.664457	0.374539	0.535952
mmu-miR-3096-5p	5.31104	6.53576	-1.22472	-2.3371	5.30532	6.62033	-1.31501	-2.48804	0.00116776	0.298537	1	0.0285714	0.394805	9.5001e-05	0.0324904
mmu-miR-1839-3p	6.12343	5.67256	0.450873	1.36687	6.11603	5.64727	0.468756	1.38392	0.0884162	0.42213	0.15625	0.146489	0.443357	0.0632459	0.339977
mmu-miR-532-3p	4.73956	4.37765	0.36191	1.28513	4.83333	4.2738	0.559531	1.47379	0.095875	0.42213	0.0625	0.0590719	0.394805	0.0971383	0.353757
mmu-miR-5117-5p	4.98325	4.6663	0.31695	1.24569	5.03193	4.41021	0.62172	1.53871	0.408574	0.570336	0.25	0.342857	0.540355	0.310524	0.48054
mmu-miR-5112	5.22471	5.60115	-0.376438	-1.29813	5.18969	5.66305	-0.473359	-1.38834	0.0938064	0.42213	0.875	0.114286	0.394805	0.0807962	0.353757
mmu-miR-5119	4.97298	5.61552	-0.642543	-1.56108	4.96631	5.58246	-0.616158	-1.53279	0.134239	0.44081	0.8125	0.2	0.462162	0.0564786	0.339977
mmu-miR-204-5p	3.69585	3.45962	0.236226	1.17791	3.69843	3.4374	0.261021	1.19833	0.149067	0.44081	0.125	0.114286	0.394805	0.203149	0.385701
mmu-miR-495-3p	5.72271	5.31798	0.404738	1.32385	5.7438	5.15872	0.58508	1.50012	0.161469	0.44081	0.21875	0.245383	0.537956	0.114894	0.353757
mmu-miR-322-3p	3.53637	3.00985	0.52652	1.44045	3.51022	3.21415	0.296069	1.22779	0.133925	0.44081	0.0625	0.0571429	0.394805	0.0695786	0.353757
mmu-miR-466h-3p	4.37442	4.13899	0.235426	1.17725	4.46495	4.15172	0.313231	1.24249	0.370013	0.545451	0.3125	0.485714	0.664457	0.333985	0.505412
mmu-miR-574-5p	8.26709	8.49097	-0.223873	-1.16786	8.20349	8.53158	-0.328089	-1.25535	0.364904	0.541114	0.6875	0.485714	0.664457	0.340047	0.512317
mmu-miR-342-5p	3.23024	3.0423	0.187933	1.13913	3.20788	3.04801	0.159869	1.11719	0.017545	0.400027	0	0.029401	0.394805	0.212779	0.389036
mmu-miR-206-3p	12.7013	12.2392	0.46206	1.37751	12.8928	12.1632	0.729622	1.6582	0.300475	0.475867	0.28125	0.38363	0.583118	0.212301	0.389036
mmu-miR-145-5p	4.2824	4.05467	0.227723	1.17099	4.20206	4.15219	0.0498725	1.03517	0.403876	0.570086	0.375	0.685714	0.814286	0.367247	0.529952
mmu-miR-582-5p_v17.0	4.7193	4.1581	0.561196	1.47549	4.67714	3.91338	0.763766	1.69792	0.321502	0.493066	0.25	0.342857	0.540355	0.196833	0.381733
mmu-miR-337-3p	5.93756	5.4062	0.53136	1.44529	5.93992	5.38624	0.553679	1.46782	0.182968	0.44081	0.1875	0.2	0.462162	0.102835	0.353757
mmu-miR-3098-5p	5.47657	6.00331	-0.526737	-1.44067	5.44881	5.96273	-0.513915	-1.42792	0.314823	0.487192	0.625	0.685714	0.814286	0.204482	0.385701
mmu-miR-379-3p	4.46754	4.09309	0.374441	1.29634	4.464	4.03944	0.424561	1.34216	0.173212	0.44081	0.125	0.11021	0.394805	0.136171	0.353757
mmu-miR-326-3p	3.89907	4.03231	-0.133233	-1.09675	3.84007	3.8585	-0.0184304	-1.01286	0.596917	0.713796	0.53125	1	1	0.571587	0.690751
mmu-miR-712-5p	4.44155	4.49041	-0.0488624	-1.03445	4.42862	4.59608	-0.167457	-1.12308	0.705439	0.801158	0.75	0.342857	0.540355	0.773554	0.856167
mmu-miR-221-3p	7.96418	7.91601	0.0481641	1.03395	7.95466	7.86749	0.0871723	1.06229	0.653996	0.758193	0.34375	0.561363	0.735579	0.766256	0.850843
mmu-let-7f-5p	12.4233	12.1345	0.288787	1.22161	12.4706	12.1762	0.294368	1.22635	0.179094	0.44081	0.125	0.108063	0.394805	0.183017	0.374802
mmu-miR-101c	6.32954	6.59501	-0.265474	-1.20203	6.26797	6.56394	-0.295969	-1.22771	0.291969	0.471034	0.75	0.342857	0.540355	0.267328	0.437446
mmu-miR-3474	7.4756	7.55775	-0.0821438	-1.05859	7.49178	7.37492	0.116865	1.08438	0.906147	0.939097	0.5	1	1	0.878523	0.918822
mmu-miR-3473	6.28891	6.68603	-0.397112	-1.31687	6.38415	6.57808	-0.193933	-1.14388	0.286208	0.470516	0.6875	0.485714	0.664457	0.210372	0.389036
mmu-miR-222-3p	5.18046	5.03539	0.145071	1.10579	5.18498	5.07352	0.111468	1.08033	0.476129	0.626292	0.34375	0.561363	0.735579	0.486009	0.63684
mmu-miR-19b-3p	10.0583	10.0001	0.0582012	1.04117	10.0698	9.97352	0.0962468	1.06899	0.738612	0.825508	0.46875	1	1	0.761633	0.848464
mmu-miR-148a-3p	9.28345	8.76352	0.519936	1.43389	9.15544	8.74753	0.407909	1.32676	0.18715	0.44081	0.25	0.342857	0.540355	0.119619	0.353757
mmu-miR-27b-3p	9.49294	9.16922	0.323718	1.25155	9.52938	9.19003	0.33935	1.26519	0.142676	0.44081	0.15625	0.136658	0.443357	0.125739	0.353757
mmu-miR-690	7.75002	7.57316	0.176857	1.13042	7.78632	7.43168	0.354633	1.27866	0.663625	0.764174	0.3125	0.485714	0.664457	0.59407	0.705458
mmu-miR-199a-5p	10.8876	10.202	0.685542	1.60831	10.9396	9.99238	0.947202	1.92813	0.0621504	0.42213	0.125	0.114286	0.394805	0.0259045	0.268746
mmu-miR-714	3.56161	3.54553	0.0160742	1.0112	3.58982	3.5857	0.00412482	1.00286	0.943211	0.965803	0.5625	0.885714	0.964695	0.942149	0.96432
mmu-miR-411-3p	5.63625	5.09802	0.538232	1.45219	5.66705	5.09384	0.573205	1.48783	0.169428	0.44081	0.125	0.114286	0.394805	0.0956011	0.353757
mmu-miR-1904	7.13043	7.63657	-0.506134	-1.42024	7.09909	7.55982	-0.460734	-1.37624	0.246794	0.463447	0.75	0.309424	0.540355	0.146882	0.353757
mmu-miR-154-3p	6.14606	5.71815	0.427916	1.34529	6.17075	5.67565	0.495102	1.40942	0.192348	0.446282	0.1875	0.2	0.462162	0.12838	0.353757
mmu-miR-1897-5p	8.41155	9.24099	-0.829441	-1.777	8.34834	9.10808	-0.759738	-1.69318	0.305365	0.478239	0.71875	0.38363	0.583118	0.17719	0.367266
mmu-miR-127-3p	8.23516	7.8412	0.393963	1.314	8.24813	7.67389	0.574243	1.4889	0.280341	0.470516	0.25	0.342857	0.540355	0.195315	0.381701
mmu-miR-434-3p	6.82166	6.47819	0.343476	1.26881	6.77341	6.35037	0.423037	1.34075	0.27627	0.470516	0.1875	0.2	0.462162	0.217951	0.389679
mmu-let-7b-5p	11.5967	11.1034	0.493325	1.40769	11.6028	10.9396	0.663232	1.58363	0.0962753	0.42213	0.125	0.114286	0.394805	0.058773	0.339977
mmu-miR-25-3p	8.25616	8.22248	0.0336844	1.02362	8.2335	8.26951	-0.03601	-1.02527	0.827681	0.884584	0.4375	0.885714	0.964695	0.853978	0.904212
mmu-miR-15b-5p	10.2989	10.4073	-0.10838	-1.07802	10.2946	10.3665	-0.0718323	-1.05105	0.539642	0.673568	0.59375	0.771503	0.897463	0.575831	0.69343
mmu-let-7a-5p	12.3859	12.045	0.340879	1.26653	12.3732	11.9954	0.377803	1.29936	0.203275	0.446282	0.25	0.309424	0.540355	0.17255	0.364272
mmu-miR-409-5p	4.45111	4.12168	0.329435	1.25652	4.42745	3.97735	0.450099	1.36613	0.291986	0.471034	0.25	0.342857	0.540355	0.230407	0.399664
mmu-miR-494-3p	8.35692	8.14105	0.215862	1.1614	8.2335	8.09368	0.139824	1.10177	0.286219	0.470516	0.21875	0.245383	0.537956	0.301109	0.47456
mmu-miR-3069-3p	4.48279	4.1839	0.298892	1.2302	4.514	4.13396	0.380043	1.30138	0.0468008	0.42213	0.0625	0.0590719	0.394805	0.0896734	0.353757
mmu-miR-3091-5p	5.22541	5.73289	-0.507478	-1.42156	5.14815	5.6873	-0.53915	-1.45312	0.425088	0.588583	0.625	0.685714	0.814286	0.305627	0.477042
mmu-miR-195-5p	9.4166	8.89915	0.517452	1.43142	9.4388	8.82584	0.612958	1.52939	0.0932594	0.42213	0.15625	0.146489	0.443357	0.0473453	0.311386
mmu-miR-5097	10.5505	10.3435	0.207002	1.15429	10.5303	10.3551	0.17526	1.12917	0.126407	0.44081	0.09375	0.0649831	0.394805	0.216131	0.389036
mmu-miR-18a-5p	6.96764	6.71589	0.25175	1.19065	7.0615	6.67835	0.383144	1.30418	0.406728	0.570086	0.3125	0.485714	0.664457	0.349194	0.516988
mmu-miR-3102-5p.2-5p	5.55717	5.95239	-0.395218	-1.31514	5.5562	5.97587	-0.419674	-1.33762	0.0850467	0.42213	0.90625	0.0814291	0.394805	0.0749732	0.353757
mmu-miR-106b-5p	8.65684	8.63701	0.0198283	1.01384	8.68495	8.60344	0.0815116	1.05813	0.933141	0.961248	0.375	0.663117	0.814286	0.929662	0.957664
mmu-miR-378b	9.68892	9.82013	-0.131217	-1.09522	9.85342	9.82013	0.0332824	1.02334	0.61663	0.726982	0.5	1	1	0.585542	0.700194
mmu-miR-467b-5p	4.63606	4.49778	0.138275	1.10059	4.63447	4.5279	0.106565	1.07666	0.746192	0.828564	0.5	1	1	0.689466	0.791266
mmu-miR-140-3p	9.54904	8.15267	1.39636	2.63237	9.43793	8.01838	1.41955	2.67502	0.0485262	0.42213	0.0625	0.0571429	0.394805	0.0108441	0.23387
mmu-miR-33-5p	4.05547	3.7775	0.277972	1.21249	4.05126	3.53505	0.516205	1.43019	0.472174	0.626292	0.25	0.342857	0.540355	0.386173	0.548013
mmu-miR-149-3p	6.01057	6.38698	-0.376406	-1.2981	5.9865	6.38119	-0.394698	-1.31467	0.390052	0.558149	0.625	0.663117	0.814286	0.287228	0.459028
mmu-let-7e-5p	9.64561	9.33969	0.305917	1.2362	9.71476	9.2974	0.417363	1.33548	0.141448	0.44081	0.1875	0.18315	0.462162	0.142196	0.353757
mmu-miR-126-3p	11.2433	11.508	-0.264667	-1.20136	11.2651	11.467	-0.201906	-1.15022	0.116082	0.44081	0.875	0.108063	0.394805	0.152853	0.353757
mmu-miR-674-5p	3.31105	3.01734	0.293706	1.22579	3.31633	2.96967	0.34666	1.27161	0.0209679	0.415202	0	0.0285714	0.394805	0.0745149	0.353757
mmu-miR-22-3p	11.5629	11.7984	-0.235513	-1.17733	11.5973	11.8131	-0.215854	-1.16139	0.211927	0.453896	0.75	0.309424	0.540355	0.243246	0.411833
mmu-miR-1249-3p	5.56394	5.88373	-0.319789	-1.24815	5.5379	5.85098	-0.313088	-1.24236	0.27792	0.470516	0.78125	0.245383	0.537956	0.226333	0.399664
mmu-miR-30a-5p	8.61481	8.9568	-0.341994	-1.26751	8.54615	8.87922	-0.333071	-1.25969	0.273624	0.470516	0.71875	0.38363	0.583118	0.214052	0.389036
mmu-miR-450b-3p	4.09281	3.81087	0.281943	1.21583	4.16331	3.776	0.387304	1.30795	0.417779	0.580814	0.375	0.685714	0.814286	0.344717	0.512579
mmu-miR-223-3p	11.1009	12.2519	-1.15098	-2.22065	11.1533	11.8366	-0.683231	-1.60573	0.132837	0.44081	1	0.0285714	0.394805	0.0370535	0.298163
mmu-miR-139-5p	5.88752	6.35961	-0.472087	-1.38712	5.85399	6.11201	-0.25802	-1.19584	0.263092	0.470516	0.84375	0.144051	0.443357	0.151858	0.353757
mmu-miR-135a-1-3p	5.05858	5.37964	-0.321057	-1.24925	5.08754	5.49802	-0.410482	-1.32913	0.316711	0.487907	0.75	0.342857	0.540355	0.243179	0.411833
mmu-miR-1895	7.18836	7.70854	-0.520182	-1.43414	7.19194	7.68338	-0.491435	-1.40584	0.125403	0.44081	0.90625	0.0814291	0.394805	0.0569934	0.339977
mmu-miR-1896	4.7167	5.26236	-0.545658	-1.45969	4.66159	5.26483	-0.603235	-1.51912	0.177304	0.44081	0.78125	0.245383	0.537956	0.0947113	0.353757
mmu-miR-1892	5.5134	6.19471	-0.681304	-1.60359	5.43649	6.18845	-0.751956	-1.68407	0.115122	0.44081	0.875	0.114286	0.394805	0.0518081	0.328118
mmu-miR-329-3p	6.96697	6.43904	0.527936	1.44186	6.97755	6.26741	0.710133	1.63596	0.141671	0.44081	0.15625	0.146489	0.443357	0.084785	0.353757
mmu-miR-142-5p	7.79194	8.1591	-0.36716	-1.28981	7.80625	7.80685	-0.00060373	-1.00042	0.468136	0.626292	0.625	0.685714	0.814286	0.365349	0.529447
mmu-miR-542-3p	5.46991	5.04062	0.429285	1.34657	5.46808	4.97246	0.49562	1.40993	0.266568	0.470516	0.375	0.685714	0.814286	0.178566	0.367888
mmu-miR-30c-5p	7.89928	8.26971	-0.370424	-1.29273	7.83725	8.15535	-0.318099	-1.24669	0.0919536	0.42213	0.875	0.114286	0.394805	0.0874533	0.353757
mmu-miR-541-5p	5.40272	4.9841	0.418621	1.33665	5.38613	4.8493	0.536829	1.45078	0.175846	0.44081	0.125	0.11021	0.394805	0.130499	0.353757
mmu-miR-382-3p	4.28591	3.81786	0.468052	1.38324	4.29579	3.70861	0.58718	1.50231	0.0923403	0.42213	0.125	0.114286	0.394805	0.063931	0.339977
mmu-miR-34b-5p	7.59631	7.1515	0.444811	1.36114	7.67248	7.17111	0.501367	1.41555	0.194237	0.446282	0.15625	0.146489	0.443357	0.129451	0.353757
mmu-miR-214-5p	4.66354	3.9385	0.725038	1.65294	4.7317	3.80897	0.922728	1.8957	0.0273024	0.42213	0.0625	0.0590719	0.394805	0.0128192	0.257893
mmu-miR-483-5p	7.24505	8.25031	-1.00526	-2.00731	7.2061	8.20617	-1.00006	-2.00009	0.291313	0.471034	0.75	0.342857	0.540355	0.164599	0.35992
mmu-miR-5107	5.55711	6.00699	-0.449888	-1.36593	5.5582	5.96606	-0.407855	-1.32671	0.0255592	0.41625	0.96875	0.0408331	0.394805	0.0306464	0.268746
mmu-miR-5105	9.8238	10.4646	-0.64076	-1.55915	9.78967	10.384	-0.594303	-1.50974	0.376876	0.550819	0.625	0.685714	0.814286	0.250657	0.420219
mmu-miR-5100	12.8903	12.6463	0.244063	1.18432	12.818	12.5734	0.244587	1.18475	0.203567	0.446282	0.21875	0.239639	0.537956	0.230783	0.399664
mmu-miR-345-5p	6.61753	6.40749	0.210041	1.15672	6.62849	6.42784	0.200646	1.14921	0.207606	0.449514	0.25	0.309424	0.540355	0.256444	0.426322
mmu-miR-5109	11.8571	11.7482	0.10888	1.07839	11.7873	11.7446	0.0427193	1.03005	0.581478	0.7027	0.40625	0.765955	0.897463	0.596216	0.705556
mmu-miR-378-5p	6.39938	6.55977	-0.160398	-1.1176	6.57113	6.54292	0.028208	1.01974	0.585583	0.7027	0.46875	1	1	0.534392	0.667015
mmu-let-7g-5p	10.5834	10.6182	-0.034833	-1.02444	10.6365	10.6365	0	1	0.630795	0.736286	0.625	0.619839	0.806027	0.816238	0.884787
mmu-miR-376a-5p	3.16167	3.04023	0.121443	1.08782	3.14465	3.0477	0.0969522	1.06951	0.241484	0.459505	0.25	0.342857	0.540355	0.448996	0.606943
mmu-miR-10a-5p	7.43195	7.48284	-0.0508899	-1.0359	7.44145	7.31114	0.130306	1.09453	0.863651	0.917293	0.375	0.685714	0.814286	0.847104	0.899719
mmu-miR-331-3p	6.48775	6.31608	0.171666	1.12636	6.51026	6.30769	0.202569	1.15075	0.173532	0.44081	0.25	0.342857	0.540355	0.303969	0.476869
mmu-miR-150-5p	4.53087	4.12597	0.404901	1.324	4.14247	4.17407	-0.0316039	-1.02215	0.473707	0.626292	0.375	0.685714	0.814286	0.354821	0.518584
mmu-miR-151-5p	7.90084	7.72683	0.174013	1.12819	7.85121	7.72208	0.129126	1.09363	0.173292	0.44081	0.125	0.114286	0.394805	0.306869	0.477042
mmu-miR-1894-3p	5.13804	5.84174	-0.703694	-1.62867	5.06682	5.81144	-0.74462	-1.67553	0.104222	0.434681	0.84375	0.146489	0.443357	0.0430975	0.311169
mmu-miR-21-3p	4.51727	4.39592	0.121343	1.08775	4.63447	4.21269	0.421776	1.33958	0.700096	0.801158	0.3125	0.485714	0.664457	0.661521	0.772071
mmu-miR-133a-5p	8.17227	8.67777	-0.505501	-1.41962	8.43101	8.60344	-0.172428	-1.12695	0.282223	0.470516	0.6875	0.485714	0.664457	0.187295	0.380958
mmu-miR-29a-3p	11.2722	11.3851	-0.112855	-1.08137	11.305	11.4019	-0.0968998	-1.06947	0.428737	0.591242	0.625	0.661197	0.814286	0.520355	0.660442
mmu-miR-10b-5p	7.63447	8.03812	-0.403652	-1.32285	7.62525	8.03955	-0.414306	-1.33266	0.013268	0.394801	1	0.0285714	0.394805	0.032668	0.279311
mmu-miR-5115	3.91464	4.75576	-0.841117	-1.79144	3.96934	4.71648	-0.747137	-1.67846	0.00446534	0.337742	1	0.0285714	0.394805	0.00159799	0.18393
mmu-miR-362-3p	7.93832	7.58121	0.357107	1.28085	7.99039	7.52255	0.46784	1.38304	0.0842299	0.42213	0.125	0.11021	0.394805	0.0863811	0.353757
mmu-miR-28-5p	5.96635	5.66692	0.299438	1.23066	5.98588	5.66705	0.318833	1.24732	0.132602	0.44081	0.125	0.11021	0.394805	0.133961	0.353757
mmu-miR-3096b-3p	8.29603	7.96179	0.334238	1.26071	8.32421	7.86003	0.464178	1.37953	0.152971	0.44081	0.125	0.114286	0.394805	0.142436	0.353757
mmu-miR-721	6.81351	7.20043	-0.386919	-1.3076	6.8195	7.12464	-0.305149	-1.23555	0.551379	0.680764	0.625	0.685714	0.814286	0.445713	0.604897
mmu-miR-192-5p	4.59684	4.67934	-0.082499	-1.05885	4.58833	4.51838	0.0699533	1.04968	0.758745	0.837067	0.53125	1	1	0.73817	0.827718
mmu-miR-29b-1-5p	3.47573	3.55929	-0.0835542	-1.05963	3.45852	3.46215	-0.00362419	-1.00252	0.659369	0.761838	0.4375	0.885714	0.964695	0.672775	0.779962
mmu-miR-3072-5p	6.6253	6.96117	-0.33587	-1.26214	6.59616	6.9393	-0.343141	-1.26851	0.188182	0.44081	0.75	0.342857	0.540355	0.150437	0.353757
mmu-miR-30d-5p	7.42095	7.52916	-0.108205	-1.07789	7.41726	7.47498	-0.0577131	-1.04081	0.457451	0.618372	0.65625	0.561363	0.735579	0.537154	0.668024
mmu-miR-210-3p	7.52017	7.12297	0.397198	1.31695	7.4773	7.20994	0.267358	1.2036	0.277485	0.470516	0.3125	0.485714	0.664457	0.193478	0.381701
mmu-miR-374c-5p	5.8665	5.56417	0.302335	1.23314	5.88415	5.59602	0.288129	1.22106	0.0477382	0.42213	0.0625	0.0590719	0.394805	0.0967532	0.353757
mmu-miR-676-3p	4.16484	3.88549	0.27935	1.21365	4.16093	3.75084	0.410086	1.32877	0.223337	0.459373	0.25	0.342857	0.540355	0.194447	0.381701
mmu-miR-337-5p	6.04918	5.54818	0.501003	1.4152	6.05298	5.40882	0.644152	1.56282	0.180814	0.44081	0.1875	0.2	0.462162	0.109505	0.353757
mmu-miR-3968	12.071	11.9226	0.148373	1.10832	12.0275	11.9792	0.0483275	1.03407	0.386802	0.556225	0.375	0.657255	0.814286	0.440217	0.599817
mmu-miR-350-3p	7.9357	7.6696	0.2661	1.20255	7.97103	7.69318	0.277848	1.21238	0.0895399	0.42213	0.125	0.11021	0.394805	0.142279	0.353757
mmu-miR-2861	8.03907	8.54944	-0.510373	-1.42442	8.06284	8.45646	-0.393618	-1.31368	0.282192	0.470516	0.625	0.685714	0.814286	0.167575	0.35992
mmu-miR-31-5p	7.0212	5.62073	1.40048	2.63989	7.14987	5.43915	1.71072	3.27323	0.0219021	0.415202	0.0625	0.0571429	0.394805	0.00428627	0.18393
mmu-miR-466b-3p	4.0697	4.15505	-0.0853411	-1.06094	4.09618	4.117	-0.0208184	-1.01453	0.824975	0.884584	0.5	1	1	0.789923	0.868661
mmu-miR-877-5p	4.72011	5.03861	-0.318498	-1.24703	4.77295	4.98862	-0.215672	-1.16124	0.358285	0.537427	0.6875	0.485714	0.664457	0.270593	0.440679
mmu-let-7d-3p	3.22432	3.1281	0.0962192	1.06897	3.21351	3.09499	0.118521	1.08562	0.309825	0.481637	0.25	0.342857	0.540355	0.540583	0.669519
mmu-miR-181d-5p	4.53295	3.85145	0.681503	1.60381	4.55401	3.82116	0.73285	1.66192	0.0313323	0.42213	0.0625	0.0571429	0.394805	0.0137972	0.262147
mmu-miR-299b-5p	7.38839	6.89116	0.497232	1.4115	7.36818	6.73781	0.63037	1.54796	0.212349	0.453896	0.1875	0.2	0.462162	0.134815	0.353757
mmu-miR-675-3p	5.32066	4.78285	0.537816	1.45177	5.22706	4.76316	0.463904	1.37927	0.175188	0.44081	0.1875	0.2	0.462162	0.0920805	0.353757
mmu-miR-34a-5p	9.24556	9.107	0.13856	1.10081	9.27552	9.0334	0.24212	1.18273	0.604859	0.719688	0.28125	0.371851	0.580699	0.565849	0.688684
mmu-miR-677-3p	5.22665	4.80917	0.417478	1.33559	5.25717	4.70861	0.548554	1.46262	0.0497838	0.42213	0.0625	0.0571429	0.394805	0.0424504	0.311169
mmu-miR-3102-5p	8.43708	8.73995	-0.302872	-1.2336	8.43037	8.69187	-0.261502	-1.19873	0.280605	0.470516	0.75	0.342857	0.540355	0.227822	0.399664
mmu-miR-3077-5p	5.75611	6.24594	-0.489831	-1.40428	5.69045	6.15268	-0.462227	-1.37767	0.376743	0.550819	0.625	0.685714	0.814286	0.256791	0.426322
mmu-miR-500-3p	7.99423	7.55901	0.435217	1.35211	8.07369	7.48915	0.584539	1.49956	0.0946007	0.42213	0.125	0.108063	0.394805	0.0731084	0.353757
mmu-miR-3473b	9.85447	10.3628	-0.508332	-1.42241	9.92733	10.2957	-0.368389	-1.29091	0.23768	0.459505	0.6875	0.485714	0.664457	0.151367	0.353757
mmu-miR-101b-3p	5.95036	5.99117	-0.0408115	-1.02869	5.95075	5.97298	-0.0222208	-1.01552	0.826616	0.884584	0.53125	1	1	0.836013	0.89629
mmu-miR-466i-5p	9.52595	10.0906	-0.564652	-1.47903	9.4893	10.1563	-0.66697	-1.58773	0.0371297	0.42213	0.9375	0.0590719	0.394805	0.0209404	0.268746
mmu-miR-194-5p	3.75543	3.82474	-0.0693135	-1.04922	3.73365	3.73505	-0.00140037	-1.00097	0.701624	0.801158	0.4375	0.884549	0.964695	0.720923	0.813715
mmu-miR-652-5p	7.15065	7.37673	-0.226075	-1.16965	7.09399	7.25955	-0.165557	-1.1216	0.555661	0.68175	0.5	1	1	0.477789	0.635813
mmu-miR-338-3p	6.2937	6.37253	-0.0788313	-1.05616	6.11815	5.95982	0.158332	1.116	0.893581	0.93323	0.46875	1	1	0.868218	0.913633
mmu-miR-324-5p	6.15874	5.96891	0.189824	1.14062	6.13146	5.92575	0.205706	1.15325	0.336349	0.512824	0.25	0.309424	0.540355	0.341632	0.512448
mmu-miR-144-3p	7.46809	7.88669	-0.418603	-1.33663	7.32404	7.66328	-0.339239	-1.26509	0.492198	0.640045	0.6875	0.485714	0.664457	0.388603	0.549182
mmu-miR-100-5p	7.76156	7.42179	0.339766	1.26555	7.75774	7.31357	0.444175	1.36054	0.108211	0.437671	0.25	0.309424	0.540355	0.0916378	0.353757
mmu-miR-30e-3p	4.91146	5.08309	-0.171626	-1.12633	4.93975	5.02112	-0.0813659	-1.05802	0.284686	0.470516	0.8125	0.2	0.462162	0.353726	0.518584
mmu-miR-193b-3p	7.25117	7.07191	0.179256	1.1323	7.17339	7.07365	0.099737	1.07158	0.522473	0.6618	0.375	0.685714	0.814286	0.483786	0.636364
mmu-miR-434-5p	5.64445	5.24788	0.396571	1.31638	5.65839	5.13269	0.525695	1.43963	0.235779	0.459505	0.25	0.342857	0.540355	0.159126	0.35992
mmu-miR-380-3p	5.20914	4.80983	0.399312	1.31888	5.20502	4.65394	0.551078	1.46518	0.178108	0.44081	0.1875	0.2	0.462162	0.130603	0.353757
mmu-miR-532-5p	7.16881	6.75296	0.415853	1.33409	7.19672	6.67675	0.519972	1.43393	0.144323	0.44081	0.1875	0.2	0.462162	0.108233	0.353757
mmu-miR-720	13.4527	12.9627	0.490008	1.40445	13.3439	12.9627	0.381285	1.3025	0.161148	0.44081	0.125	0.105911	0.394805	0.102772	0.353757
mmu-miR-24-2-5p	5.1647	4.83431	0.330388	1.25735	5.1561	4.82498	0.331116	1.25799	0.00261875	0.298537	0	0.0285714	0.394805	0.0466583	0.311386
mmu-miR-24-3p	11.1977	10.9245	0.273223	1.2085	11.2651	10.8538	0.411288	1.32987	0.0921498	0.42213	0.09375	0.0795941	0.394805	0.144851	0.353757
mmu-miR-3470a	6.89658	7.78834	-0.891761	-1.85544	6.98249	7.73954	-0.75705	-1.69003	0.0411689	0.42213	1	0.0285714	0.394805	0.00849736	0.223546
mmu-miR-211-3p	10.1524	10.9012	-0.748753	-1.68034	10.0546	10.8188	-0.764258	-1.6985	0.261582	0.470516	0.75	0.309424	0.540355	0.151073	0.353757
mmu-miR-1982-5p	6.69631	7.36207	-0.665765	-1.58641	6.66405	7.29508	-0.631035	-1.54868	0.258157	0.470516	0.75	0.342857	0.540355	0.146104	0.353757
mmu-miR-155-5p	5.60599	5.75812	-0.152126	-1.11121	5.50692	5.50185	0.00507417	1.00352	0.765497	0.839191	0.5	1	1	0.712189	0.809198
mmu-miR-130b-3p	5.62126	5.62662	-0.00535886	-1.00372	5.637	5.53907	0.0979277	1.07024	0.986066	0.991867	0.4375	0.885714	0.964695	0.984169	0.989958
mmu-miR-376c-3p	5.03114	4.68912	0.34202	1.26753	5.03858	4.54308	0.495496	1.40981	0.296853	0.474409	0.25	0.309424	0.540355	0.231385	0.399664
mmu-miR-483-3p	4.96482	4.88264	0.0821809	1.05862	5.11354	4.80958	0.303963	1.23453	0.774687	0.846463	0.4375	0.885714	0.964695	0.753544	0.842196
mmu-miR-188-5p	8.2945	8.37936	-0.0848605	-1.06059	8.30141	8.37265	-0.0712309	-1.05061	0.858733	0.914912	0.5	1	1	0.825927	0.888262
mmu-miR-134-5p	5.91603	6.82954	-0.91351	-1.88362	5.95656	6.66628	-0.709716	-1.63548	0.22502	0.459373	0.75	0.342857	0.540355	0.110748	0.353757
mmu-miR-20a-5p	9.1277	9.09822	0.0294835	1.02065	9.10795	9.09335	0.0146016	1.01017	0.883675	0.929898	0.4375	0.885714	0.964695	0.886064	0.921076
mmu-miR-3096b-5p	4.39227	4.55621	-0.163941	-1.12034	4.35232	4.52471	-0.172391	-1.12692	0.63533	0.739058	0.5625	0.885714	0.964695	0.583351	0.700022
mmu-miR-16-5p	10.7665	10.8037	-0.0372979	-1.02619	10.7733	10.7733	0	1	0.765578	0.839191	0.5	1	1	0.823709	0.888262
mmu-miR-99b-5p	7.27466	6.8085	0.466161	1.38143	7.32399	6.80838	0.515612	1.4296	0.0536924	0.42213	0.125	0.114286	0.394805	0.0436728	0.311169
mmu-miR-98-5p	7.58868	7.27462	0.314054	1.2432	7.65045	7.33314	0.317307	1.246	0.111846	0.437671	0.125	0.114286	0.394805	0.123607	0.353757
mmu-miR-125a-5p	8.07808	7.68649	0.391587	1.31184	8.08411	7.70367	0.38044	1.30174	0.161633	0.44081	0.1875	0.2	0.462162	0.126996	0.353757
mmu-miR-136-5p	7.08071	6.90477	0.17594	1.1297	7.01569	6.71092	0.304774	1.23523	0.535092	0.671326	0.25	0.309424	0.540355	0.491889	0.642084
mmu-miR-706	4.53175	5.11351	-0.581759	-1.49667	4.42271	5.1733	-0.750594	-1.68249	0.0621736	0.42213	0.875	0.114286	0.394805	0.0305639	0.268746
mmu-miR-328-3p	3.70488	3.67234	0.0325304	1.0228	3.69843	3.58958	0.108848	1.07837	0.79029	0.860762	0.3125	0.485714	0.664457	0.845982	0.899719
mmu-miR-410-3p	6.41572	5.84516	0.57056	1.4851	6.40413	5.75954	0.644586	1.56329	0.122444	0.44081	0.125	0.114286	0.394805	0.0626008	0.339977
mmu-miR-199a-3p	13.1223	12.0786	1.04369	2.06149	13.1084	11.8748	1.23356	2.35146	0.0557533	0.42213	0.09375	0.0814291	0.394805	0.0191591	0.268746
mmu-miR-24-1-5p	4.7179	4.17917	0.538731	1.45269	4.78853	4.2327	0.555824	1.47001	0.0160787	0.394801	0.03125	0.0420664	0.394805	0.0164513	0.268746
mmu-miR-497-5p	9.42528	8.84171	0.583572	1.49856	9.46886	8.80481	0.664047	1.58452	0.0565246	0.42213	0.0625	0.0590719	0.394805	0.0225897	0.268746
mmu-miR-140-5p	9.7804	8.34975	1.43065	2.69567	9.59468	8.29542	1.29926	2.46102	0.0484148	0.42213	0.0625	0.0571429	0.394805	0.0108442	0.23387
mmu-miR-101a-3p	7.36062	7.51268	-0.152056	-1.11115	7.36491	7.41285	-0.0479443	-1.03379	0.474646	0.626292	0.59375	0.771503	0.897463	0.477563	0.635813
mmu-miR-30b-3p	3.38767	3.18645	0.201222	1.14967	3.43271	3.11153	0.321183	1.24935	0.225657	0.459373	0.3125	0.485714	0.664457	0.282353	0.455357
mmu-miR-29c-5p	4.199	4.72943	-0.530429	-1.44436	4.20052	4.63363	-0.433101	-1.35013	0.165507	0.44081	0.78125	0.245383	0.537956	0.103377	0.353757
mmu-miR-486-3p	3.60845	4.19193	-0.583481	-1.49846	3.69175	4.05282	-0.361069	-1.28438	0.235311	0.459505	0.75	0.342857	0.540355	0.148713	0.353757
mmu-miR-669p-3p	4.06357	3.69375	0.369818	1.29219	4.11136	3.81783	0.293534	1.22564	0.296085	0.474409	0.3125	0.485714	0.664457	0.203388	0.385701
mmu-miR-3099-3p	3.61363	4.42247	-0.808843	-1.75181	3.58958	4.40472	-0.815146	-1.75948	0.0230668	0.415202	1	0.029401	0.394805	0.0029235	0.18393
mmu-miR-466m-5p	3.42245	3.98584	-0.563381	-1.47773	3.44538	3.92052	-0.47514	-1.39005	0.0658503	0.42213	1	0.0285714	0.394805	0.0242151	0.268746
mmu-miR-672-5p	3.48044	4.08143	-0.600991	-1.51676	3.51649	4.20803	-0.691541	-1.61501	0.0832624	0.42213	0.8125	0.191267	0.462162	0.0281654	0.268746
mmu-miR-467c-5p	3.53848	3.73687	-0.198382	-1.14741	3.52241	3.67755	-0.155144	-1.11353	0.24563	0.463447	0.75	0.342857	0.540355	0.283599	0.455357
mmu-miR-669l-5p	4.25054	4.73517	-0.484626	-1.39922	4.29996	4.73958	-0.439616	-1.35624	0.0151611	0.394801	1	0.029401	0.394805	0.0166791	0.268746
mmu-miR-501-3p	3.03055	2.99349	0.0370637	1.02602	3.26624	2.97391	0.292329	1.22462	0.895028	0.93323	0.25	0.342857	0.540355	0.883488	0.921076
mmu-miR-5113	3.81697	4.45365	-0.63668	-1.55475	3.75709	4.43959	-0.682497	-1.60491	0.0675007	0.42213	0.875	0.114286	0.394805	0.0292841	0.268746
mmu-miR-5118	3.50608	4.42146	-0.915378	-1.88606	3.4405	4.41345	-0.97295	-1.96285	0.0155984	0.394801	0.9375	0.0571429	0.394805	0.00504812	0.18393
mmu-miR-3472	4.11862	4.7786	-0.659982	-1.58006	3.90044	4.71451	-0.814066	-1.75816	0.0904418	0.42213	0.8125	0.2	0.462162	0.0364907	0.298163
mmu-miR-30c-2-3p	3.46851	3.56841	-0.099907	-1.0717	3.44259	3.56817	-0.125576	-1.09094	0.266501	0.470516	0.6875	0.485714	0.664457	0.519822	0.660442
mmu-miR-32-3p	4.03785	4.7096	-0.671757	-1.59301	4.06171	4.7702	-0.70849	-1.63409	0.0193195	0.412955	1	0.0285714	0.394805	0.00537807	0.18393
mmu-miR-466q	3.74485	3.61712	0.127724	1.09257	3.77505	3.57562	0.199427	1.14824	0.500554	0.643569	0.3125	0.485714	0.664457	0.527512	0.663496
mmu-miR-669e-5p	3.3701	3.86569	-0.495586	-1.40989	3.36531	3.77455	-0.409243	-1.32799	0.112617	0.437671	1	0.0285714	0.394805	0.0503703	0.325031
mmu-miR-5099	3.86615	7.00886	-3.14271	-8.83181	3.92318	7.96454	-4.04136	-16.4653	0.0535167	0.42213	0.875	0.114286	0.394805	0.0043516	0.18393
mmu-miR-1306-3p	4.05968	4.76055	-0.700876	-1.62549	4.01658	4.61621	-0.599631	-1.51533	0.156922	0.44081	0.8125	0.2	0.462162	0.0728536	0.353757
mmu-miR-681	2.88391	3.11285	-0.228945	-1.17198	3.04077	3.13312	-0.0923532	-1.06611	0.398569	0.56796	0.59375	0.771503	0.897463	0.343354	0.512579
mmu-miR-669b-5p	3.48472	3.87822	-0.3935	-1.31358	3.47737	3.69507	-0.217693	-1.16287	0.174867	0.44081	1	0.029401	0.394805	0.106632	0.353757
mmu-miR-466c-5p	3.27761	3.52028	-0.242669	-1.18318	3.27907	3.49175	-0.212678	-1.15884	0.0908724	0.42213	1	0.029401	0.394805	0.153088	0.353757
mmu-miR-1967	3.8966	4.71858	-0.821982	-1.76783	3.86007	4.7309	-0.87083	-1.82871	0.103696	0.434681	0.875	0.114286	0.394805	0.0417159	0.311169
mmu-miR-466h-5p	3.16954	3.47281	-0.303269	-1.23394	3.18284	3.4851	-0.302262	-1.23308	0.144221	0.44081	0.8125	0.191267	0.462162	0.132108	0.353757
mmu-miR-3085-3p	4.21618	4.16161	0.0545665	1.03855	4.24073	4.1364	0.104329	1.07499	0.556164	0.68175	0.3125	0.467825	0.664457	0.726245	0.817026
